# Supplementary material for: A Comparative Study of Ethylene Emanation upon Nitrogen Deficiency in Natural Accessions of Arabidopsis thaliana
Source: Front Plant Sci. 2016 Feb 10;7:70. doi: 10.3389/fpls.2016.00070 (PMC4748056; doi:10.3389/fpls.2016.00070)
Supplement: Supplementary file 1 [file Table1.XLSX]

## Sheet: Table S1
Table S1. Collection information on Arabidopsis accessions
Accession	ABRC/VASC Reference	Location	Country	Genome sequence available	Sufficent seed stock available
Akita	252AV	Akita Pref.	Japan	NO	YES
Alc-0	CS28012	Alcalá de Hernares	Spain	YES	NO
Bl-1	CS28078	Bologna	Italy	YES	YES
Blh-1	CS1030	Bulhary	Czechoslovakia	YES	YES
Bur-0	CS6643	Burren	Ireland	YES	YES
Can-0	CS28130	Canary Island	Spain	YES	NO
Ct-1	CS1094	Catania	Italy	YES	YES
Cvi-0	CS76116	Cape Verdi Islands	Cape Verdi Islands	YES	YES
Edi-0	CS76126	Edinburgh	United Kingdom	YES	YES
Ge-0	CS76135	Geneva	Switzerland	YES	YES
Gre-0	CS28329	Greenville	USA	YES	NO
Jea	CS76148	St Jean Cap Ferrat	France	YES	YES
Ita-0	CS1244	Ibel Tazekka	Morocco	NO	YES
Kn-0	CS28396	Kaunas	Lithuania	YES	YES
Mh-1	CS28493	Mülhen	Poland	YES	YES
Mt-0	CS1380	Martuba	Libya	YES	YES
N13	CS76194	Konchezero	Russia	YES	YES
Oy-0	CS76203	Oystese	Norway	YES	YES
Pyl-1	8AV	Le Pyla	France	NO	YES
Sakata	257AV	Sakata	Japan	YES	NO
Sha	CS76227	Shakdara River	Tadjikistan	YES	YES
St-0	CS76231	Stockholm	Sweden	YES	YES
Stw-0	CS28751	Stobowa	Russia	YES	YES
Tsu-0	CS22641	Tsu	Japan	YES	YES
