# Supplementary material for: A Comparative Study of Ethylene Emanation upon Nitrogen Deficiency in Natural Accessions of Arabidopsis thaliana
Source: Front Plant Sci. 2016 Feb 10;7:70. doi: 10.3389/fpls.2016.00070 (PMC4748056; doi:10.3389/fpls.2016.00070)
Supplement: Supplementary file 2 [file Table2.XLSX]

## Sheet: Table S2
Table S2 Primer sequences used for real-time PCR
Accession number	Gene	Forward primer	Reverse primer
AT1G01480	ACS2	GGTGGTTATGAGCGGAGGA	TACGGGGAGGGAATGAGGA
AT1G05010	ACO4	CTTGTGAAAACTGGGGCTTC	TGTTCCTTGGTCATCTTCTCC
AT1G12010	ACO-like	CCTCCATCATCTCCCTCAAT	GCCTCTTCCCAAAATCCTTC
AT1G62380	ACO2	TCACCTCCCTCAATCCAATC	ATCCAACAAATCCTCAGCAAGA
AT1G62960	ACS10	ATCCGCTGCTATCTACTCGTT	TCTCTGCCTGTTGGTTTTCAC
AT1G77330	ACO-like	TGGAAGATGGAGAAGAGACAG	TGGAAAAGCAAAACGACACCT
AT2G19590	ACO1	GTGATAAGTGGGGATTCTTCAT	CATCTGAGGTTTTGCCTTCA
AT2G22810	ACS4	GGCTCAAGAACAGACAGAGAA	CAACAAAAGAGTCCCGCATTAC
AT3G18780	Actin2	AGGTATCGCTGACCGTATGAG	CATCTGCTGGAATGTGCTGA
AT3G49700	ACS9	AGTTTCGGTCTCGTGTCTTCT	TGAGTCTTTTCTGGTTTTCGTC
AT3G61510	ACS1	CGAAAAGAGTAGCGAAGAGAC	CAAATCCATCAAAACGAATAAACC
AT4G05320	UBQ10	CTCTCTACCGTGATCAAGATGCA	TGATTGTCTTTCCGGTGAGAGTC
AT4G08040	ACS11	GAACAAGAAGAGGCTGAGAGA	GTCAACCCAACAGAACAAACC
AT4G11280	ACS6	AGGCACGCTGAGATAACCAC	AATCCATCCACAAGAACAAACC
AT4G26200	ACS7	ATGGGTCTTCCTCTAATGATGG	GAGTCTTCGCCGTGAGTGTC
AT4G37770	ACS8	TCTTCGTATTTTTGGGGTTGG	TTTGGATAATGCCGTCTGGG
AT5G45890	SAG12	TCTCCATCACTCTTTCTCGTC	GTTTTCCTCCTTCACATCCG
AT5G51690	ACS12	GCAGCACACAGGCAAAGG	AATACAACCCACCACCACTCTC
AT5G65800	ACS5	CTTGACCTCTGGAAAAAGATTG	TAGCGAAACAAACCCTAAACC
