# Supplementary material for: A Comparative Study of Ethylene Emanation upon Nitrogen Deficiency in Natural Accessions of Arabidopsis thaliana
Source: Front Plant Sci. 2016 Feb 10;7:70. doi: 10.3389/fpls.2016.00070 (PMC4748056; doi:10.3389/fpls.2016.00070)
Supplement: Supplementary file 3 [file Table3.XLSX]

## Sheet: Feuil1
Table S3 Transcript levels of genes in response to nitrate supply in Col-0 accession
Transcript levels of genes normalized to ACTINE 2 and UBIQUITIN 10 levels measured in root and shoot tissues of 13-day-old Arabidopsis thaliana Col-0 grown at 1 and 10 mM nitrate. Data represent mean levels of two or three pooled 100 seedling organ samples ± SD (each sample assessed by three technical replicates).
	Shoot tissues						Root tissues
Gene	10 mM nitrate			1 mM nitrate			10 mM nitrate			1 mM nitrate
ACS1	1.86392e-05	±	7.11268e-06	4.98609e-05	±	6.09237e-05	2.30214e-05	±	6e-06	1.96515e-05	±	5e-07
ACS2	0.000144783	±	2.89004e-05	0.000607311	±	0.000438677	0.00210787	±	0.000365	0.0016348	±	3.56038e-06
ACS4	0.00037493	±	0.000364247	6.73573e-05	±	3.60284e-05	1.7167e-05	±	1e-05	1.85271e-05	±	4.59e-05
ACS5	9.69104e-07	±	3.96807e-07	1.89937e-06	±	8.0597e-08	4.05483e-05	±	1.65e-05	3.29354e-05	±	1.02e-07
ACS6	0.289422	±	0.0170127	0.22774	±	0.0815808	0.101096	±	0.00363289	0.204061	±	0.10335
ACS7	0.00178151	±	7.5652e-05	0.00154841	±	7.45984e-05	0.00257122	±	0.000806079	0.00402536	±	4.5626e-05
ACS8	0.00123315	±	0.000116677	0.000271795	±	0.000296652	0.000115486	±	6.5e-05	0.000129031	±	2.5e-05
ACS9	1.91194e-05	±	9.63217e-06	4.59709e-05	±	7.06941e-06	0.000438035	±	8.56e-05	0.000478233	±	2.56443e-06
ACS10	0.0694318	±	0.0208884	0.0780874	±	0.0510538	0.015602	±	0.00302684	0.0178256	±	0.0191157
ACS11	0.0228004	±	0.00703706	0.0016084	±	0.000493909	0.00246466	±	0.000100639	0.00990206	±	0.000788062
ACS12	0.00863735	±	0.00164105	0.0135848	±	0.00258104	0.00715014	±	0.00111686	0.00959687	±	0.00778084
ACO1	0.00021214	±	0.000257002	0.00111903	±	0.0015684	0.0580851	±	0.0159283	0.0252139	±	0.000317755
ACO2	0.187689	±	0.0626	0.565083	±	0.16	0.223467	±	0.0367078	0.225149	±	0.286437
AC04	0.102674	±	0.0602193	0.346009	±	0.923	0.0311561	±	0.00849472	0.0899078	±	0.407994
ACO-like (At1g77330)	0.000506081	±	0.000290633	0.0114279	±	0.00361589	0.174343	±	0.023	0.131518	±	0.032
ACO-like (At1g12010)	0.000116453	±	1.71558e-05	0.00126269	±	0.000457839	0.0617821	±	0.075	0.0219952	±	0.006
SAG12	0.000221833	±	1.52487e-05	0.381464	±	0.14989	1.23511e-05	±	2.59e-06	0.000210582	±	4.56e-05
