# Supplementary material for: A Comparative Study of Ethylene Emanation upon Nitrogen Deficiency in Natural Accessions of Arabidopsis thaliana
Source: Front Plant Sci. 2016 Feb 10;7:70. doi: 10.3389/fpls.2016.00070 (PMC4748056; doi:10.3389/fpls.2016.00070)
Supplement: Supplementary file 4 [file Table4.XLSX]

## Sheet: Table S4
Table S4. Pigment concentration in Arabidopsis accessions
Chlorophyll, carotenoid and anthocyanin concentrations were measured in shoot organs of seedlings grown at 1 or 10 mM nitrate. N = 3 ± std
Accession name	Nitrate supply (mM)	Chlorophyll a+b concentration (µmol g-1 FW)			Carotenoid concentration (nmol g-1 FW)			Anthocyanin concentration (units g-1 FW)
Akita	1	0.368921	±	0.00461917	39.7788	±	0.207715	17.9167	±	0.42983
Alc-0	1	0.531062	±	0.0133379	49.2595	±	1.96367	21.457	±	2.45989
Bl-1	1	0.358234	±	0.0101885	45.7182	±	2.34769	22.6	±	0.900158
Blh-1	1	0.474138	±	0.0249893	53.4189	±	3.41221	10.7771	±	2.43777
Bur-0	1	0.692541	±	0.0579243	46.866	±	3.89927	9.71379	±	1.28179
Can-0	1	0.455707	±	0.0112192	42.6464	±	0.573726	20.8639	±	2.41869
Ct-1	1	0.467506	±	0.0213001	43.2846	±	1.15795	20.3036	±	1.11161
Cvi-0	1	0.624827	±	0.0187874	52.7365	±	3.41229	11.3189	±	1.96829
Edi-0	1	0.691462	±	0.0460714	45.0341	±	3.40246	14.0333	±	1.75865
Ge-0	1	0.568134	±	0.0421062	51.6942	±	2.97114	10.8504	±	0.702491
Gre-0	1	0.662733	±	0.0357856	51.5042	±	5.78964	27.5565	±	1.59848
Ita-0	1	0.509496	±	0.129454	50.7016	±	1.73088	13.8106	±	0.866813
Jea	1	0.73526	±	0.0214615	49.653	±	4.5379	8.67075	±	0.174851
Kn-0	1	0.597503	±	0.0510447	50.0341	±	6.33482	19.3914	±	0.542159
Mh-1	1	0.595851	±	0.0647745	58.2791	±	9.231	7.305	±	0.896448
Mt-0	1	0.555345	±	0.0272222	46.8109	±	1.38046	17.6661	±	1.77617
N13	1	0.462456	±	0.0258752	45.0194	±	1.99745	13.2736	±	1.4638
Oy-0	1	0.465758	±	0.0251453	44.8579	±	2.07837	15.0282	±	0.773472
Pyl-1	1	0.572468	±	0.0235308	41.064	±	2.06559	17.5694	±	1.56529
Sha	1	0.450406	±	0.0395071	42.6061	±	4.02859	12.1296	±	0.853465
St-0	1	0.491016	±	0.0221984	43.7857	±	2.90112	9.80006	±	0.487477
Stw-0	1	0.348227	±	0.0344791	36.1565	±	3.27212	18.1175	±	1.25143
Tsu-0	1	0.659888	±	0.0449541	47.4985	±	2.78086	5.77852	±	0.568153
Mean		0.536475			46.8873			15.0405
Akita	10	0.756443	±	0.0326222	37.7361	±	1.36374	0.561373	±	0.20551
Alc-0	10	1.42913	±	0.0572174	71.4033	±	2.22139	1.77389	±	0.955643
Bl-1	10	1.28617	±	0.0466378	78.6062	±	1.85986	0.537176	±	0.209348
Blh-1	10	0.943557	±	0.0152105	55.32	±	0.940517	0.0263756	±	0.0337269
Bur-0	10	1.37685	±	0.116294	73.5707	±	5.09623	0.949634	±	0.352691
Can-0	10	1.07539	±	0.0222098	65.7502	±	1.19353	1.18764	±	0.495194
Ct-1	10	0.868887	±	0.0413271	52.1204	±	2.69933	1.46035	±	0.0646853
Cvi-0	10	0.656901	±	0.0204697	40.5967	±	1.47672	6.35671	±	0.701041
Edi-0	10	1.2836	±	0.0618764	66.5713	±	6.6121	0.486804	±	0.321366
Ge-0	10	1.26886	±	0.02115	82.9807	±	2.15802	0.871916	±	0.156454
Gre-0	10	0.839813	±	0.00640682	52.6544	±	1.73453	1.69736	±	0.238183
Ita-0	10	1.11295	±	0.0586566	63.9421	±	3.73593	0.0108553	±	0.00942066
Jea	10	1.21674	±	0.109678	72.5487	±	5.87705	0.327982	±	0.174851
Kn-0	10	0.995619	±	0.04355	60.7324	±	2.82403	0.823519	±	0.198872
Mh-1	10	1.23293	±	0.0219456	66.1959	±	3.00193	0.0723208	±	0.0364115
Mt-0	10	1.15282	±	0.114385	67.185	±	7.73678	6.58899	±	2.27218
N13	10	0.627232	±	0.027982	41.4044	±	1.91825	3.17151	±	1.242
Oy-0	10	0.994227	±	0.024208	58.4171	±	1.83556	0.0557166	±	0.0780538
Pyl-1	10	1.14815	±	0.0578199	72.6013	±	3.11071	0.937898	±	0.228658
Sha	10	0.930186	±	0.0602217	55.9163	±	3.64717	0.291005	±	0.194909
St-0	10	1.17423	±	0.052885	62.4681	±	2.89856	0.0176669	±	0.0211452
Stw-0	10	1.13209	±	0.0195922	59.4268	±	1.27474	0.0899209	±	0.0939458
Tsu-0	10	1.1061	±	0.0401823	62.2998	±	2.40532	0.0265633	±	0.0135514
Mean		1.06995			61.7586			1.23144
