# Supplementary material for: A Comparative Study of Ethylene Emanation upon Nitrogen Deficiency in Natural Accessions of Arabidopsis thaliana
Source: Front Plant Sci. 2016 Feb 10;7:70. doi: 10.3389/fpls.2016.00070 (PMC4748056; doi:10.3389/fpls.2016.00070)
Supplement: Supplementary file 5 [file Table5.XLSX]

## Sheet: Table S5
Table S5. Pearson's product-moment correlation coefficients between pigment concentration and ethylene production in Arabidopsis accessions
Correlation between pigment concentration and ethylene production was not done on the same seedling batches. Indeed, seedlings were dried after measuring ethylene production, and pigment extractions were performed on fresh material of different seedling batches. The Ge-0 and Mt-0 accessions were discarded from the analyses since their singular ethylene productions at 1 mM nitrate (Fig. 4A) caused…
	Ethylene production measured at
Pigment concentration	1 mM nitrate	10 mM nitrate
Chlorophyll a+b	-0.09 (tdf=998 = -2.84, p = 0.005)	-0.12 (tdf=998 = -3.81, p < 0.001)
Carotenoid	0.31 (tdf=998 = 10.47, p < 0.001)	-0.15 (tdf=998 = -4.85, p < 0.001)
Anthocyanin	0.19 (tdf=998 = 6.1, p < 0.001)	0.31 (tdf=998 = 10.2, p < 0.001)
