# Supplementary material for: A Comparative Study of Ethylene Emanation upon Nitrogen Deficiency in Natural Accessions of Arabidopsis thaliana
Source: Front Plant Sci. 2016 Feb 10;7:70. doi: 10.3389/fpls.2016.00070 (PMC4748056; doi:10.3389/fpls.2016.00070)
Supplement: Supplementary file 6 [file Table6.XLSX]

## Sheet: Table S6
Table S6. DNA polymorphism in exon regions of ACS and ACO genes
Gene Name	Gene ID	Number of SNPs	∑Length of exons (pb)	Frequency of SNP (pb-1)
ACC SYNTHASES
ACS2	AT1G01480	4	2118	529.5
ACS10	AT1G62960	4	1845	461.3
ACS4	AT2G22810	3	1425	475
ACS9	AT3G49700	1	1413	1413
ACS1	AT3G61510	4	1467	366.8
ACS11	AT4G08040	2	1383	691.5
ACS6	AT4G11280	8	1753	219.1
ACS7	AT4G26200	1	1586	1586
ACS8	AT4G37770	7	1780	254.3
ACS12	AT5G51690	17	3179	187
ACS5	AT5G65800	1	1877	1877
ACC OXIDASES
ACO4	AT1G05010	5	1364	272.8
ACO-like	AT1G12010	1	1293	1293
ACO2	AT1G62380	3	1318	439.3
ACO-like	AT1G77330	3	1239	413
ACO1	AT2G19590	0	1354	-
