# Supplementary material for: A Comparative Study of Ethylene Emanation upon Nitrogen Deficiency in Natural Accessions of Arabidopsis thaliana
Source: Front Plant Sci. 2016 Feb 10;7:70. doi: 10.3389/fpls.2016.00070 (PMC4748056; doi:10.3389/fpls.2016.00070)
Supplement: Supplementary file 7 [file Table7.XLSX]

## Sheet: 1.ACO-ACS
Table S7: Association test ouput between ethylene emanation and SNPs in ACC SYNTHASE and ACC OXIDASE genes
						Accession ID	91	6905	6909	6910	6911	6914	6939	6946	6962	7034	7186	7256	7373	7438	8297	8387	8388
						Accession name	Jea	Bur-0	Col-0	Ct-1	Cvi-0	Edi-0	Mt-0	Oy-0	Sha	Blh-1	Kn-0	Mh-1	Tsu-0	N13	Ge-0	St-0	Stw-0
						Ethylene production at 1 mM nitrate (nl C2H4 h-1 g-1)	5.70497	8.22374	5.54753	6.92019	9.6217	9.61513	14.1215	9.7559	7.30348	10.646	11.7971	8.03567	9.65483	13.7375	24.0114	6.80276	6.0373
Chromosome	AGI position (pb)	p value	Annotation	Gene ID	Gene name
1	1431252	0.605323	three_prime_UTR	AT1G05010	ACO4	rs2322	C	T	C	C	C	T	T	C	T	C	C	T	C	T	C	T	T
1	1431611	0.160186	CDS	AT1G05010	ACO4	rs2323	A	T	A	T	T	T	NA	T	T	T	T	NA	T	T	T	NA	T
1	1432465	0.0917751	CDS	AT1G05010	ACO4	rs2324	C	G	G	G	G	G	G	G	G	G	G	G	G	G	C	G	G
1	1432635	0.133191	CDS	AT1G05010	ACO4	rs2325	G	T	T	T	T	T	T	G	T	T	G	T	T	T	G	T	T
1	1432741	0.515757	five_prime_UTR	AT1G05010	ACO4	rs2326	T	T	T	C	T	T	T	T	T	NA	T	T	T	T	T	T	T
1	4057102	0.0676645	CDS	AT1G12010	ACO related	rs6858	G	G	G	G	A	A	A	A	G	G	G	A	A	A	A	A	G
1	23083296	0.869991	CDS	AT1G62380	ACO2	rs38332	T	A	T	T	T	T	T	T	A	T	A	T	A	A	T	T	T
1	23083885	0.135631	CDS	AT1G62380	ACO2	rs38333	C	C	G	C	G	G	G	C	G	NA	G	C	C	G	G	G	C
1	23084040	0.542871	CDS	AT1G62380	ACO2	rs38334	G	G	A	G	A	A	G	G	A	G	G	A	G	A	A	A	G
1	29063170	0.933304	three_prime_UTR	AT1G77330	ACO related	rs49582	A	A	A	A	A	A	T	A	T	T	A	NA	A	A	A	A	A
1	29063540	0.966485	intronic/noncoding	AT1G77330	ACO related	rs49583	G	G	G	G	G	A	A	G	A	G	G	A	G	G	G	G	G
1	29064168	0.477777	CDS	AT1G77330	ACO related	rs49584	G	A	A	A	G	A	A	A	A	A	A	A	A	A	A	A	A
1	176636	0.739284	CDS	AT1G01480	ACS2	rs313	G	T	T	T	T	G	T	T	T	T	G	T	T	T	T	NA	T
1	177232	0.10545	CDS	AT1G01480	ACS2	rs314	A	A	G	G	A	A	A	G	G	G	A	G	G	A	A	A	G
1	177611	0.607761	CDS	AT1G01480	ACS2	rs315	C	A	A	A	C	C	A	A	A	A	C	C	A	A	NA	NA	A
1	178094	0.477777	three_prime_UTR	AT1G01480	ACS2	rs316	A	C	C	C	A	C	C	C	C	C	C	C	C	C	C	C	C
1	23318626	0.46452	CDS	AT1G62960	ACS10	rs38891	NA	T	T	NA	T	G	T	G	G	T	T	T	T	NA	T	G	T
1	23318692	0.694118	CDS	AT1G62960	ACS10	rs38892	C	C	C	C	C	T	C	T	T	C	C	NA	C	C	C	C	C
1	23319987	0.451835	CDS	AT1G62960	ACS10	rs38893	G	A	G	A	G	G	G	G	G	A	G	G	G	G	A	G	A
1	23320292	0.107574	five_prime_UTR	AT1G62960	ACS10	rs38894	A	T	A	T	A	T	T	T	T	T	T	NA	T	NA	T	A	T
2	9718183	0.0901054	CDS	AT2G22810	ACS4	rs66631	G	G	G	G	G	G	G	G	G	A	G	G	G	G	A	A	G
2	9719034	0.861898	intronic/noncoding	AT2G22810	ACS4	rs66633	A	A	A	A	A	A	A	A	A	G	A	A	A	A	A	A	A
2	9719426	0.332554	CDS	AT2G22810	ACS4	rs66634	T	A	A	T	T	T	T	T	T	T	T	T	T	T	T	T	T
3	18434824	0.719283	CDS	AT3G49700	ACS9	rs115230	T	G	T	T	T	T	T	T	T	T	T	T	T	T	T	NA	T
3	22763528	0.0133317	CDS	AT3G61510	ACS1	rs122784	C	C	C	C	C	A	C	C	C	C	C	C	C	C	A	C	C
3	22763966	0.764303	CDS	AT3G61510	ACS1	rs122785	NA	C	T	T	C	T	T	T	T	T	T	T	T	T	T	T	T
3	22763999	0.764303	CDS	AT3G61510	ACS1	rs122786	A	C	A	A	C	A	A	A	A	A	A	A	A	A	A	A	A
3	22764254	0.764303	CDS	AT3G61510	ACS1	rs122787	T	G	T	T	G	T	T	T	T	T	T	T	T	T	NA	T	T
4	4887214	0.293371	CDS	AT4G08040	ACS11	rs133066	A	A	A	C	A	A	A	A	C	C	A	A	A	C	C	A	C
4	4888517	0.421378	CDS	AT4G08040	ACS11	rs133067	C	C	T	T	C	C	T	T	T	T	C	T	C	T	T	C	T
4	6864980	0.813591	CDS	AT4G11280	ACS6	rs137248	T	T	C	T	T	C	C	C	T	C	T	C	C	C	T	T	T
4	6865070	0.955443	CDS	AT4G11280	ACS6	rs137250	NA	G	A	G	G	G	A	A	G	A	G	A	A	A	NA	NA	G
4	6865250	0.630227	CDS	AT4G11280	ACS6	rs137251	C	C	A	C	C	NA	A	C	C	A	C	NA	A	C	C	A	C
4	6865326	0.590134	CDS	AT4G11280	ACS6	rs137252	C	C	A	NA	C	A	A	C	A	A	A	A	A	C	C	A	C
4	6865412	0.498842	CDS	AT4G11280	ACS6	rs137253	T	T	T	T	T	T	T	T	T	T	T	T	T	T	T	C	T
4	6866088	0.892634	three_prime_UTR	AT4G11280	ACS6	rs137254	T	C	T	T	T	T	T	T	T	C	T	T	T	T	T	T	T
4	13276184	0.515757	CDS	AT4G26200	ACS7	rs152544	G	G	G	T	G	G	G	G	G	NA	G	NA	G	G	G	G	G
4	17752537	0.714057	CDS	AT4G37770	ACS8	rs159580	G	G	G	G	G	T	T	G	G	T	G	T	G	G	G	G	G
4	17752989	0.714057	CDS	AT4G37770	ACS8	rs159581	T	T	T	T	T	A	A	T	T	A	T	A	T	T	T	T	T
4	17753012	0.4343	CDS	AT4G37770	ACS8	rs159582	A	C	A	C	C	C	C	A	C	C	A	C	A	C	C	C	C
4	17753487	0.714057	CDS	AT4G37770	ACS8	rs159583	C	C	C	C	C	A	A	C	C	A	C	A	C	C	C	C	C
4	17754065	0.535865	three_prime_UTR	AT4G37770	ACS8	rs159584	G	G	G	G	G	G	G	G	G	G	G	NA	G	G	G	NA	G
5	20997458	0.179625	three_prime_UTR	AT5G51690	ACS12	rs203272	G	G	G	G	A	G	G	G	G	G	G	G	A	G	A	A	G
5	20997472	0.118002	three_prime_UTR	AT5G51690	ACS12	rs203273	G	G	A	G	G	G	A	G	G	G	G	A	G	G	A	NA	G
5	20997879	0.179625	three_prime_UTR	AT5G51690	ACS12	rs203274	C	C	C	C	A	C	C	C	C	C	C	NA	A	C	A	A	C
5	20998070	0.0464698	three_prime_UTR	AT5G51690	ACS12	rs203275	T	T	T	T	C	T	T	T	T	T	T	T	C	T	C	T	T
5	20998573	0.179625	three_prime_UTR	AT5G51690	ACS12	rs203276	T	T	T	T	A	T	T	T	T	T	T	T	A	T	A	A	T
5	20998627	0.179625	three_prime_UTR	AT5G51690	ACS12	rs203277	A	A	A	A	T	A	A	A	A	A	A	A	T	A	T	T	A
5	20998950	0.179625	three_prime_UTR	AT5G51690	ACS12	rs203278	G	G	G	G	A	G	G	G	G	G	G	G	A	G	A	A	G
5	20999025	0.179625	CDS	AT5G51690	ACS12	rs203279	A	A	A	A	G	A	A	A	A	A	A	A	G	A	G	G	A
5	20999097	0.0464698	CDS	AT5G51690	ACS12	rs203280	NA	C	C	C	T	C	C	C	C	C	C	NA	T	NA	T	C	NA
5	20999304	0.179625	CDS	AT5G51690	ACS12	rs203281	A	A	A	A	T	A	A	A	A	A	A	A	T	A	T	T	A
5	20999346	0.831945	CDS	AT5G51690	ACS12	rs203282	C	T	C	T	T	T	C	C	C	C	C	C	T	C	T	T	T
5	20999372	0.179625	CDS	AT5G51690	ACS12	rs203283	T	T	T	T	C	T	T	T	T	T	T	T	C	T	C	C	T
5	20999588	0.763496	CDS	AT5G51690	ACS12	rs203284	C	A	C	C	C	A	C	C	C	C	C	C	C	C	C	C	C
5	21000068	0.800481	CDS	AT5G51690	ACS12	rs203285	C	C	A	C	C	C	A	C	C	C	C	A	C	C	C	C	C
5	21000177	0.964865	intronic/noncoding	AT5G51690	ACS12	rs203286	C	C	C	C	C	C	C	C	C	C	C	C	T	C	C	C	C
5	21000491	0.179645	CDS	AT5G51690	ACS12	rs203287	T	T	T	T	A	T	T	T	T	A	T	T	A	T	A	A	T
5	21000817	0.800481	CDS	AT5G51690	ACS12	rs203288	C	NA	G	C	C	C	G	C	C	C	C	NA	C	C	C	NA	C
5	26332321	0.442193	intronic/noncoding	AT5G65800	ACS5	rs212652	G	A	A	G	G	G	G	A	G	G	G	G	A	G	G	G	G
						Accession ID	91	6905	6909	6910	6911	6914	6939	6946	6962	7034	7186	7256	7373	7438	8297	8387	8388
						Accession name	Jea	Bur-0	Col-0	Ct-1	Cvi-0	Edi-0	Mt-0	Oy-0	Sha	Blh-1	Kn-0	Mh-1	Tsu-0	N13	Ge-0	St-0	Stw-0
						Ethylene production at 10 mM nitrate (nl C2H4 h-1 g-1)	6.13363	7.10378	5.75259	7.32186	10.8197	10.3729	8.72517	5.66327	6.70048	19.2428	9.60594	5.45185	6.95044	5.68005	11.2751	9.91981	7.62155
1	1431252	0.379258	three_prime_UTR	AT1G05010	ACO4	rs2322	C	T	C	C	C	T	T	C	T	C	C	T	C	T	C	T	T
1	1431611	0.270768	CDS	AT1G05010	ACO4	rs2323	A	T	A	T	T	T	NA	T	T	T	T	NA	T	T	T	NA	T
1	1432465	0.927877	CDS	AT1G05010	ACO4	rs2324	C	G	G	G	G	G	G	G	G	G	G	G	G	G	C	G	G
1	1432635	0.836239	CDS	AT1G05010	ACO4	rs2325	G	T	T	T	T	T	T	G	T	T	G	T	T	T	G	T	T
1	1432741	0.734262	five_prime_UTR	AT1G05010	ACO4	rs2326	T	T	T	C	T	T	T	T	T	NA	T	T	T	T	T	T	T
1	4057102	0.831341	CDS	AT1G12010	ACO related	rs6858	G	G	G	G	A	A	A	A	G	G	G	A	A	A	A	A	G
1	23083296	0.329196	CDS	AT1G62380	ACO2	rs38332	T	A	T	T	T	T	T	T	A	T	A	T	A	A	T	T	T
1	23083885	0.738754	CDS	AT1G62380	ACO2	rs38333	C	C	G	C	G	G	G	C	G	NA	G	C	C	G	G	G	C
1	23084040	0.789361	CDS	AT1G62380	ACO2	rs38334	G	G	A	G	A	A	G	G	A	G	G	A	G	A	A	A	G
1	29063170	0.313675	three_prime_UTR	AT1G77330	ACO related	rs49582	A	A	A	A	A	A	T	A	T	T	A	NA	A	A	A	A	A
1	29063540	0.661729	intronic/noncoding	AT1G77330	ACO related	rs49583	G	G	G	G	G	A	A	G	A	G	G	A	G	G	G	G	G
1	29064168	0.995338	CDS	AT1G77330	ACO related	rs49584	G	A	A	A	G	A	A	A	A	A	A	A	A	A	A	A	A
1	176636	0.908741	CDS	AT1G01480	ACS2	rs313	G	T	T	T	T	G	T	T	T	T	G	T	T	T	T	NA	T
1	177232	0.658833	CDS	AT1G01480	ACS2	rs314	A	A	G	G	A	A	A	G	G	G	A	G	G	A	A	A	G
1	177611	0.991764	CDS	AT1G01480	ACS2	rs315	C	A	A	A	C	C	A	A	A	A	C	C	A	A	NA	NA	A
1	178094	0.995338	three_prime_UTR	AT1G01480	ACS2	rs316	A	C	C	C	A	C	C	C	C	C	C	C	C	C	C	C	C
1	23318626	0.833537	CDS	AT1G62960	ACS10	rs38891	NA	T	T	NA	T	G	T	G	G	T	T	T	T	NA	T	G	T
1	23318692	0.623138	CDS	AT1G62960	ACS10	rs38892	C	C	C	C	C	T	C	T	T	C	C	NA	C	C	C	C	C
1	23319987	0.114233	CDS	AT1G62960	ACS10	rs38893	G	A	G	A	G	G	G	G	G	A	G	G	G	G	A	G	A
1	23320292	0.509312	five_prime_UTR	AT1G62960	ACS10	rs38894	A	T	A	T	A	T	T	T	T	T	T	NA	T	NA	T	A	T
2	9718183	0.00164744	CDS	AT2G22810	ACS4	rs66631	G	G	G	G	G	G	G	G	G	A	G	G	G	G	A	A	G
2	9719034	5.96688e-05	intronic/noncoding	AT2G22810	ACS4	rs66633	A	A	A	A	A	A	A	A	A	G	A	A	A	A	A	A	A
2	9719426	0.376121	CDS	AT2G22810	ACS4	rs66634	T	A	A	T	T	T	T	T	T	T	T	T	T	T	T	T	T
3	18434824	0.686849	CDS	AT3G49700	ACS9	rs115230	T	G	T	T	T	T	T	T	T	T	T	T	T	T	T	NA	T
3	22763528	0.314784	CDS	AT3G61510	ACS1	rs122784	C	C	C	C	C	A	C	C	C	C	C	C	C	C	A	C	C
3	22763966	0.841805	CDS	AT3G61510	ACS1	rs122785	NA	C	T	T	C	T	T	T	T	T	T	T	T	T	T	T	T
3	22763999	0.841805	CDS	AT3G61510	ACS1	rs122786	A	C	A	A	C	A	A	A	A	A	A	A	A	A	A	A	A
3	22764254	0.841805	CDS	AT3G61510	ACS1	rs122787	T	G	T	T	G	T	T	T	T	T	T	T	T	T	NA	T	T
4	4887214	0.316523	CDS	AT4G08040	ACS11	rs133066	A	A	A	C	A	A	A	A	C	C	A	A	A	C	C	A	C
4	4888517	0.838273	CDS	AT4G08040	ACS11	rs133067	C	C	T	T	C	C	T	T	T	T	C	T	C	T	T	C	T
4	6864980	0.990589	CDS	AT4G11280	ACS6	rs137248	T	T	C	T	T	C	C	C	T	C	T	C	C	C	T	T	T
4	6865070	0.941252	CDS	AT4G11280	ACS6	rs137250	NA	G	A	G	G	G	A	A	G	A	G	A	A	A	NA	NA	G
4	6865250	0.32526	CDS	AT4G11280	ACS6	rs137251	C	C	A	C	C	NA	A	C	C	A	C	NA	A	C	C	A	C
4	6865326	0.38261	CDS	AT4G11280	ACS6	rs137252	C	C	A	NA	C	A	A	C	A	A	A	A	A	C	C	A	C
4	6865412	0.677774	CDS	AT4G11280	ACS6	rs137253	T	T	T	T	T	T	T	T	T	T	T	T	T	T	T	C	T
4	6866088	0.0321987	three_prime_UTR	AT4G11280	ACS6	rs137254	T	C	T	T	T	T	T	T	T	C	T	T	T	T	T	T	T
4	13276184	0.734262	CDS	AT4G26200	ACS7	rs152544	G	G	G	T	G	G	G	G	G	NA	G	NA	G	G	G	G	G
4	17752537	0.0976752	CDS	AT4G37770	ACS8	rs159580	G	G	G	G	G	T	T	G	G	T	G	T	G	G	G	G	G
4	17752989	0.0976752	CDS	AT4G37770	ACS8	rs159581	T	T	T	T	T	A	A	T	T	A	T	A	T	T	T	T	T
4	17753012	0.198651	CDS	AT4G37770	ACS8	rs159582	A	C	A	C	C	C	C	A	C	C	A	C	A	C	C	C	C
4	17753487	0.0976752	CDS	AT4G37770	ACS8	rs159583	C	C	C	C	C	A	A	C	C	A	C	A	C	C	C	C	C
4	17754065	0.728733	three_prime_UTR	AT4G37770	ACS8	rs159584	G	G	G	G	G	G	G	G	G	G	G	NA	G	G	G	NA	G
5	20997458	0.415884	three_prime_UTR	AT5G51690	ACS12	rs203272	G	G	G	G	A	G	G	G	G	G	G	G	A	G	A	A	G
5	20997472	0.656357	three_prime_UTR	AT5G51690	ACS12	rs203273	G	G	A	G	G	G	A	G	G	G	G	A	G	G	A	NA	G
5	20997879	0.415884	three_prime_UTR	AT5G51690	ACS12	rs203274	C	C	C	C	A	C	C	C	C	C	C	NA	A	C	A	A	C
5	20998070	0.519641	three_prime_UTR	AT5G51690	ACS12	rs203275	T	T	T	T	C	T	T	T	T	T	T	T	C	T	C	T	T
5	20998573	0.415884	three_prime_UTR	AT5G51690	ACS12	rs203276	T	T	T	T	A	T	T	T	T	T	T	T	A	T	A	A	T
5	20998627	0.415884	three_prime_UTR	AT5G51690	ACS12	rs203277	A	A	A	A	T	A	A	A	A	A	A	A	T	A	T	T	A
5	20998950	0.415884	three_prime_UTR	AT5G51690	ACS12	rs203278	G	G	G	G	A	G	G	G	G	G	G	G	A	G	A	A	G
5	20999025	0.415884	CDS	AT5G51690	ACS12	rs203279	A	A	A	A	G	A	A	A	A	A	A	A	G	A	G	G	A
5	20999097	0.519641	CDS	AT5G51690	ACS12	rs203280	NA	C	C	C	T	C	C	C	C	C	C	NA	T	NA	T	C	NA
5	20999304	0.415884	CDS	AT5G51690	ACS12	rs203281	A	A	A	A	T	A	A	A	A	A	A	A	T	A	T	T	A
5	20999346	0.635042	CDS	AT5G51690	ACS12	rs203282	C	T	C	T	T	T	C	C	C	C	C	C	T	C	T	T	T
5	20999372	0.415884	CDS	AT5G51690	ACS12	rs203283	T	T	T	T	C	T	T	T	T	T	T	T	C	T	C	C	T
5	20999588	0.916464	CDS	AT5G51690	ACS12	rs203284	C	A	C	C	C	A	C	C	C	C	C	C	C	C	C	C	C
5	21000068	0.312923	CDS	AT5G51690	ACS12	rs203285	C	C	A	C	C	C	A	C	C	C	C	A	C	C	C	C	C
5	21000177	0.654153	intronic/noncoding	AT5G51690	ACS12	rs203286	C	C	C	C	C	C	C	C	C	C	C	C	T	C	C	C	C
5	21000491	0.00804759	CDS	AT5G51690	ACS12	rs203287	T	T	T	T	A	T	T	T	T	A	T	T	A	T	A	A	T
5	21000817	0.312923	CDS	AT5G51690	ACS12	rs203288	C	NA	G	C	C	C	G	C	C	C	C	NA	C	C	C	NA	C
5	26332321	0.157662	intronic/noncoding	AT5G65800	ACS5	rs212652	G	A	A	G	G	G	G	A	G	G	G	G	A	G	G	G	G

## Sheet: 10.ACO-ACS
							91	6905	6909	6910	6911	6914	6939	6946	6962	7034	7186	7256	7373	7438	8297	8387	8388
							Jea	Bur-0	Col-0	Ct-1	Cvi-0	Edi-0	Mt-0	Oy-0	Sha	Blh-1	Kn-0	Mh-1	Tsu-0	N13	Ge-0	St-0	Stw-0
						[10]	6.13363	7.10378	5.75259	7.32186	10.8197	10.3729	8.72517	5.66327	6.70048	19.2428	9.60594	5.45185	6.95044	5.68005	11.2751	9.91981	7.62155
1	1431252	0.379258	three_prime_UTR	AT1G05010	ACO4	rs2322	C	T	C	C	C	T	T	C	T	C	C	T	C	T	C	T	T
1	1431611	0.270768	CDS	AT1G05010	ACO4	rs2323	A	T	A	T	T	T	NA	T	T	T	T	NA	T	T	T	NA	T
1	1432465	0.927877	CDS	AT1G05010	ACO4	rs2324	C	G	G	G	G	G	G	G	G	G	G	G	G	G	C	G	G
1	1432635	0.836239	CDS	AT1G05010	ACO4	rs2325	G	T	T	T	T	T	T	G	T	T	G	T	T	T	G	T	T
1	1432741	0.734262	five_prime_UTR	AT1G05010	ACO4	rs2326	T	T	T	C	T	T	T	T	T	NA	T	T	T	T	T	T	T
1	4057102	0.831341	CDS	AT1G12010	ACO related	rs6858	G	G	G	G	A	A	A	A	G	G	G	A	A	A	A	A	G
1	23083296	0.329196	CDS	AT1G62380	ACO2	rs38332	T	A	T	T	T	T	T	T	A	T	A	T	A	A	T	T	T
1	23083885	0.738754	CDS	AT1G62380	ACO2	rs38333	C	C	G	C	G	G	G	C	G	NA	G	C	C	G	G	G	C
1	23084040	0.789361	CDS	AT1G62380	ACO2	rs38334	G	G	A	G	A	A	G	G	A	G	G	A	G	A	A	A	G
1	29063170	0.313675	three_prime_UTR	AT1G77330	ACO related	rs49582	A	A	A	A	A	A	T	A	T	T	A	NA	A	A	A	A	A
1	29063540	0.661729	intronic/noncoding	AT1G77330	ACO related	rs49583	G	G	G	G	G	A	A	G	A	G	G	A	G	G	G	G	G
1	29064168	0.995338	CDS	AT1G77330	ACO related	rs49584	G	A	A	A	G	A	A	A	A	A	A	A	A	A	A	A	A
1	176636	0.908741	CDS	AT1G01480	ACS2	rs313	G	T	T	T	T	G	T	T	T	T	G	T	T	T	T	NA	T
1	177232	0.658833	CDS	AT1G01480	ACS2	rs314	A	A	G	G	A	A	A	G	G	G	A	G	G	A	A	A	G
1	177611	0.991764	CDS	AT1G01480	ACS2	rs315	C	A	A	A	C	C	A	A	A	A	C	C	A	A	NA	NA	A
1	178094	0.995338	three_prime_UTR	AT1G01480	ACS2	rs316	A	C	C	C	A	C	C	C	C	C	C	C	C	C	C	C	C
1	23318626	0.833537	CDS	AT1G62960	ACS10	rs38891	NA	T	T	NA	T	G	T	G	G	T	T	T	T	NA	T	G	T
1	23318692	0.623138	CDS	AT1G62960	ACS10	rs38892	C	C	C	C	C	T	C	T	T	C	C	NA	C	C	C	C	C
1	23319987	0.114233	CDS	AT1G62960	ACS10	rs38893	G	A	G	A	G	G	G	G	G	A	G	G	G	G	A	G	A
1	23320292	0.509312	five_prime_UTR	AT1G62960	ACS10	rs38894	A	T	A	T	A	T	T	T	T	T	T	NA	T	NA	T	A	T
2	9718183	0.00164744	CDS	AT2G22810	ACS4	rs66631	G	G	G	G	G	G	G	G	G	A	G	G	G	G	A	A	G
2	9719034	5.96688e-05	intronic/noncoding	AT2G22810	ACS4	rs66633	A	A	A	A	A	A	A	A	A	G	A	A	A	A	A	A	A
2	9719426	0.376121	CDS	AT2G22810	ACS4	rs66634	T	A	A	T	T	T	T	T	T	T	T	T	T	T	T	T	T
3	18434824	0.686849	CDS	AT3G49700	ACS9	rs115230	T	G	T	T	T	T	T	T	T	T	T	T	T	T	T	NA	T
3	22763528	0.314784	CDS	AT3G61510	ACS1	rs122784	C	C	C	C	C	A	C	C	C	C	C	C	C	C	A	C	C
3	22763966	0.841805	CDS	AT3G61510	ACS1	rs122785	NA	C	T	T	C	T	T	T	T	T	T	T	T	T	T	T	T
3	22763999	0.841805	CDS	AT3G61510	ACS1	rs122786	A	C	A	A	C	A	A	A	A	A	A	A	A	A	A	A	A
3	22764254	0.841805	CDS	AT3G61510	ACS1	rs122787	T	G	T	T	G	T	T	T	T	T	T	T	T	T	NA	T	T
4	4887214	0.316523	CDS	AT4G08040	ACS11	rs133066	A	A	A	C	A	A	A	A	C	C	A	A	A	C	C	A	C
4	4888517	0.838273	CDS	AT4G08040	ACS11	rs133067	C	C	T	T	C	C	T	T	T	T	C	T	C	T	T	C	T
4	6864980	0.990589	CDS	AT4G11280	ACS6	rs137248	T	T	C	T	T	C	C	C	T	C	T	C	C	C	T	T	T
4	6865070	0.941252	CDS	AT4G11280	ACS6	rs137250	NA	G	A	G	G	G	A	A	G	A	G	A	A	A	NA	NA	G
4	6865250	0.32526	CDS	AT4G11280	ACS6	rs137251	C	C	A	C	C	NA	A	C	C	A	C	NA	A	C	C	A	C
4	6865326	0.38261	CDS	AT4G11280	ACS6	rs137252	C	C	A	NA	C	A	A	C	A	A	A	A	A	C	C	A	C
4	6865412	0.677774	CDS	AT4G11280	ACS6	rs137253	T	T	T	T	T	T	T	T	T	T	T	T	T	T	T	C	T
4	6866088	0.0321987	three_prime_UTR	AT4G11280	ACS6	rs137254	T	C	T	T	T	T	T	T	T	C	T	T	T	T	T	T	T
4	13276184	0.734262	CDS	AT4G26200	ACS7	rs152544	G	G	G	T	G	G	G	G	G	NA	G	NA	G	G	G	G	G
4	17752537	0.0976752	CDS	AT4G37770	ACS8	rs159580	G	G	G	G	G	T	T	G	G	T	G	T	G	G	G	G	G
4	17752989	0.0976752	CDS	AT4G37770	ACS8	rs159581	T	T	T	T	T	A	A	T	T	A	T	A	T	T	T	T	T
4	17753012	0.198651	CDS	AT4G37770	ACS8	rs159582	A	C	A	C	C	C	C	A	C	C	A	C	A	C	C	C	C
4	17753487	0.0976752	CDS	AT4G37770	ACS8	rs159583	C	C	C	C	C	A	A	C	C	A	C	A	C	C	C	C	C
4	17754065	0.728733	three_prime_UTR	AT4G37770	ACS8	rs159584	G	G	G	G	G	G	G	G	G	G	G	NA	G	G	G	NA	G
5	20997458	0.415884	three_prime_UTR	AT5G51690	ACS12	rs203272	G	G	G	G	A	G	G	G	G	G	G	G	A	G	A	A	G
5	20997472	0.656357	three_prime_UTR	AT5G51690	ACS12	rs203273	G	G	A	G	G	G	A	G	G	G	G	A	G	G	A	NA	G
5	20997879	0.415884	three_prime_UTR	AT5G51690	ACS12	rs203274	C	C	C	C	A	C	C	C	C	C	C	NA	A	C	A	A	C
5	20998070	0.519641	three_prime_UTR	AT5G51690	ACS12	rs203275	T	T	T	T	C	T	T	T	T	T	T	T	C	T	C	T	T
5	20998573	0.415884	three_prime_UTR	AT5G51690	ACS12	rs203276	T	T	T	T	A	T	T	T	T	T	T	T	A	T	A	A	T
5	20998627	0.415884	three_prime_UTR	AT5G51690	ACS12	rs203277	A	A	A	A	T	A	A	A	A	A	A	A	T	A	T	T	A
5	20998950	0.415884	three_prime_UTR	AT5G51690	ACS12	rs203278	G	G	G	G	A	G	G	G	G	G	G	G	A	G	A	A	G
5	20999025	0.415884	CDS	AT5G51690	ACS12	rs203279	A	A	A	A	G	A	A	A	A	A	A	A	G	A	G	G	A
5	20999097	0.519641	CDS	AT5G51690	ACS12	rs203280	NA	C	C	C	T	C	C	C	C	C	C	NA	T	NA	T	C	NA
5	20999304	0.415884	CDS	AT5G51690	ACS12	rs203281	A	A	A	A	T	A	A	A	A	A	A	A	T	A	T	T	A
5	20999346	0.635042	CDS	AT5G51690	ACS12	rs203282	C	T	C	T	T	T	C	C	C	C	C	C	T	C	T	T	T
5	20999372	0.415884	CDS	AT5G51690	ACS12	rs203283	T	T	T	T	C	T	T	T	T	T	T	T	C	T	C	C	T
5	20999588	0.916464	CDS	AT5G51690	ACS12	rs203284	C	A	C	C	C	A	C	C	C	C	C	C	C	C	C	C	C
5	21000068	0.312923	CDS	AT5G51690	ACS12	rs203285	C	C	A	C	C	C	A	C	C	C	C	A	C	C	C	C	C
5	21000177	0.654153	intronic/noncoding	AT5G51690	ACS12	rs203286	C	C	C	C	C	C	C	C	C	C	C	C	T	C	C	C	C
5	21000491	0.00804759	CDS	AT5G51690	ACS12	rs203287	T	T	T	T	A	T	T	T	T	A	T	T	A	T	A	A	T
5	21000817	0.312923	CDS	AT5G51690	ACS12	rs203288	C	NA	G	C	C	C	G	C	C	C	C	NA	C	C	C	NA	C
5	26332321	0.157662	intronic/noncoding	AT5G65800	ACS5	rs212652	G	A	A	G	G	G	G	A	G	G	G	G	A	G	G	G	G
